# Supplementary material for: The Pathobiology of H7N3 Low and High Pathogenicity Avian Influenza Viruses from the United States Outbreak in 2020 Differs between Turkeys and Chickens
Source: Viruses. 2021 Sep 16;13(9):1851. doi: 10.3390/v13091851 (PMC8472980; doi:10.3390/v13091851)
Supplement: Supplementary file 1 [file viruses-13-01851-s001.zip]

Archive with 1 entries (1 files):
- viruses-1367729-supplementary.pdf
